# Supplementary material for: Generation and Characterization of Drug-Resistant Influenza B Viruses Selected In Vitro with Baloxavir Acid
Source: Pathogens. 2022 Sep 15;11(9):1048. doi: 10.3390/pathogens11091048 (PMC9505253; doi:10.3390/pathogens11091048)
Supplement: Supplementary file 1 [file pathogens-11-01048-s001.zip]

Archive with 1 entries (1 files):
- pathogens-1839868-supplementary.pdf
